# Supplementary material for: OCNDS core features are conserved across variants, with loop-region mutations driving greater symptom burden
Source: Front Hum Neurosci. 2025 Jul 3;19:1589897. doi: 10.3389/fnhum.2025.1589897 (PMC12267189; doi:10.3389/fnhum.2025.1589897)
Supplement: Supplementary file 3 [file Table_2.xlsx]

## Sheet: Table S2
ID	c.nomen	p.nomen	Segment	Predicted Effect	Sex	SD/ SD	Neuro	GDD	GI	Endo	Visual	ID/ LD	Sleep	Inf Dis	ASD	Derm	Muscle Control	Seizure	GU	Sensory	ADD/ ADHD	Feeding Problems	Resp	Anxiety	Ortho	Behavior	Allergy	Heart	Imm Def	AI	Kidney	SBD	Cancer
1	79G>A	Glu27Lys	N-terminal	Protein folding	F
2	79G>A	Glu27Lys	N-terminal	Protein folding	F
3	79G>A	Glu27Lys	N-terminal	Protein folding	M
4	79G>A	Glu27Lys	N-terminal	Protein folding	M
5	149A>C	Tyr50Ser	Gly-Rich Loop	ATP binding	F								*
6	139C>G	Arg47Gly	Gly-Rich Loop	ATP binding	F								*
7	140G>A	Arg47Gln	Gly-Rich Loop	ATP binding	F								*
8	140G>A	Arg47Gln	Gly-Rich Loop	ATP binding	M
9	149A>G	Tyr50Cys	Gly-Rich Loop	ATP binding	F								*
10	140G>A	Arg47Gln	Gly-Rich Loop	ATP binding	M	*
11	149A>G	Tyr50Cys	Gly-Rich Loop	ATP binding	F								*
12	140G>A	Arg47Gln	Gly-Rich Loop	ATP binding	F								*
13	149A>G	Tyr50Cys	Gly-Rich Loop	ATP binding	F
14	153T>G	Ser51Arg	Gly-Rich Loop	ATP binding	M								*
15	149A>G	Tyr50Cys	Gly-Rich Loop	ATP binding	M
16	239G>A	Arg80His	Polybasic Stretch	Substrate binding	M
17	466G>T	Asp156Tyr	Catalytic Loop	Substrate binding	F								*
18	466G>C	Asp156Tyr	Catalytic Loop	Substrate binding	F								*
19	529G>A	Gly177Ser	Activation Segment; Mg loop	Protein folding	M								*
20	524A>G	Asp175Gly	Activation Segment; Mg loop	Protein folding	F	*
21	530G>A	Gly177Asp	Activation Segment; Mg loop	Protein folding	M
22	538C>T	Glu180Lys	Activation Segment; activation loop	Substrate binding	M								*
23	538G>A	Gln180Lys	Activation Segment; activation loop	Substrate binding	F								*
24	538G>A	Glu180Lys	Activation Segment; activation loop	Substrate binding	M
25	593A>G	Lys198Arg	Activation Segment; p+1 loop	Substrate binding	F								*
26	593A>G	Lys198Arg	Activation Segment; p+1 loop	Substrate binding	M
27	593A>G	Lys198Arg	Activation Segment; p+1 loop	Substrate binding	M
28	593A>G	Lys198Arg	Activation Segment; p+1 loop	Substrate binding	F
29	593A>G	Lys198Arg	Activation Segment; p+1 loop	Substrate binding	M
30	593A>G	Lys198Arg	Activation Segment; p+1 loop	Substrate binding	F
31	593A>G	Lys198Arg	Activation Segment; p+1 loop	Substrate binding	M								*
32	593A>G	Lys198Arg	Activation Segment; p+1 loop	Substrate binding	F
33	581C>T	Ser194Phe	Activation Segment; p+1 loop	Substrate binding	F								*
34	593A>G	Lys198Arg	Activation Segment; p+1 loop	Substrate binding	F								*
35	593A>G	Lys198Arg	Activation Segment; p+1 loop	Substrate binding	M	*							*
36	593A>G	Lys198Arg	Activation Segment; p+1 loop	Substrate binding	F								*
37	572G>C	Arg191Pro	Activation Segment; p+1 loop	Substrate binding	M	*							*
38	593A>G	Lys198Arg	Activation Segment; p+1 loop	Substrate binding	F								*
39	593A>G	Lys198Arg	Activation Segment; p+1 loop	Substrate binding	M
40	593A>G	Lys198Arg	Activation Segment; p+1 loop	Substrate binding	M								*
41	587A>G	Tyr196Cys	Activation Segment; p+1 loop	Substrate binding	F
42	593A>G	Lys198Arg	Activation Segment; p+1 loop	Substrate binding	M								*
43	593A>G	Lys198Arg	Activation Segment; p+1 loop	Substrate binding	F
44	593A>G	Lys198Arg	Activation Segment; p+1 loop	Substrate binding	F
45	584G>C	Arg195Pro	Activation Segment; p+1 loop	Substrate binding	F
46	934C>T	Arg312Trp	Interdomain (c-terminal end)	Protein localization	F								*
47	935G>A	Arg312Gln	Interdomain (c-terminal end)	Protein localization	M								*
48	934C>T	Arg312Trp	Interdomain (c-terminal end)	Protein localization	F								*
