# Supplementary material for: OCNDS core features are conserved across variants, with loop-region mutations driving greater symptom burden
Source: Front Hum Neurosci. 2025 Jul 3;19:1589897. doi: 10.3389/fnhum.2025.1589897 (PMC12267189; doi:10.3389/fnhum.2025.1589897)
Supplement: Supplementary file 4 [file Table_3.xlsx]

## Sheet: Table S3
c.nomen	p.nomen	Segment	Age (years)	Sex	SD/ SD	Neuro	GDD	GI	Endo	Visual	ID	Sleep	ASD/ Behavioral	Seizure Ever	GU	Ortho	Heart	AI/ Immune	Publication
c.79G > A	p.Glu27Lys	N-terminal	NR	Male*				NR	NR	NR	NR	NR			NR	NR	NR	NR	Belnap et. al., 2023
c.79G > A	p.Glu27Lys	N-terminal	NR	Male*				NR	NR	NR	NR	NR			NR	NR	NR	NR	Belnap et. al., 2023
c.79G > A	p.Glu27Lys	N-terminal	NR	Female*	NR	NR		NR	NR	NR	NR	NR			NR	NR	NR	NR	Belnap et. al., 2023
c.79G>A	p.Glu27Lys	N-terminal	14	Male	NR			NR	NR	NR				NR	NR	NR	NR	NR	Chiu et. al., 2020
c.1A>G	p.Met1Val	N-terminal	2.5	Female				NR	NR	NR	NR	NR	NR	NR	NR	NR	NR	NR	Chiu et. al., 2021
c.62G>A	p.Arg21Gln	N-terminal	8	Female				NR	NR	NR	NR				NR	NR	NR	NR	Jafari et. al., 2022
c.85_86delCA	p.His29CysfsTer9	N-terminal	9	Female		NR		NR	NR		NR		NR		NR		NR	NR	Wafik et. al., 2023
140G>A	p.Arg47Gln	Gly-Rich Loop	7	Male				NR	NR		NR	NR		NR	NR	NR	NR	NR	Blanc et. al., 2024
c.140G>A	p.Arg47Gln	Gly-Rich Loop	2	Female				NR	NR	NR	NR	NR	NR		NR	NR	NR	NR	Chiu et. al., 2023
c.151A>C	p.Ser51Arg	Gly-Rich Loop	4	Male				NR	NR	NR	NR	NR			NR	NR	NR	NR	Chiu et. al., 2025
c.149A>G	p.Tyr50Cys	Gly-Rich Loop	5	Female		NR			NR	NR	NR	NR		NR	NR	NR	NR	NR	Martinez-Monseny et. al., 2019
c.140G>A	p.Arg47Gln	Gly-Rich Loop	6.1	Male	NR	NR		NR	NR	NR	NR	NR	NR	NR	NR	NR		NR	Owen et. al., 2018
c.152G>A	p.Ser51Asn	Gly-Rich Loop	11.1	Female		NR		NR	NR	NR	NR	NR	NR	NR	NR	NR		NR	Owen et. al., 2018
c.149A>C	p.Tyr50Ser	Gly-Rich Loop	2	Female											NR		NR		Okur et. al., 2016
c.140G>A	p.Arg47Gln	Gly-Rich Loop	6	Female											NR		NR		Okur et. al., 2016
c.140G>A	p.Arg47Gln	Gly-Rich Loop	2.66	Female				NR				NR		NR	NR	NR			Ranganath et. al., 2021
c.142G>A	p.Gly48Ser	Gly-Rich Loop	7	Male		NR		NR			NR		NR		NR	NR	NR		Wafik et. al., 2023
c.149A>G	p.Tyr50Cys	Gly-Rich Loop	12	Male	NR	NR		NR			NR	NR	NR	NR	NR		NR	NR	Ramadesikan et. al., 2025
c.137G>T	p.Gly46Val	Gly-Rich Loop	4	Female*	NR			NR		NR	NR	NR	NR	NR	NR	NR	NR	NR	Ramadesikan et. al., 2025
c.137G>T	p.Gly46Val	Gly-Rich Loop	NR	Female*	NR	NR		NR	NR	NR	NR	NR	NR	NR	NR	NR	NR	NR	Ramadesikan et. al., 2025
c.218T>A	p.Val73Glu	Interdomain	8	Male	NR	NR			NR	NR	NR		NR	NR	NR	NR	NR	NR	Chiu et. al., 2022
c.239G>A	p.Arg80His	Polybasic Stretch	10.7	Male				NR	NR	NR	NR	NR		NR	NR	NR	NR	NR	Owen et. al., 2018
c.238C>T	p.Arg80Cys	Polybasic Stretch	2	Female				NR	NR	NR	NR	NR	NR	NR	NR	NR	NR	NR	Wu et. al., 2021
319C>T	p.Arg107*	Interdomain	5	Male	NR	NR		NR	NR		NR	NR		NR	NR	NR	NR	NR	Murakami et. al., 2021
c.466G>C	p.Asp156His	Catalytic Loop	7	Male		NR		NR	NR	NR	NR			NR	NR	NR	NR	NR	Trinh et. al., 2017
c.479A>G	p.His160Arg	Catalytic Loop	3	Female	NR			NR		NR	NR	NR	NR		NR	NR	NR	NR	Wu et. al., 2021
c.468T>A	p.Asp156Glu	Catalytic Loop	33	Male	NR	NR		NR				NR			NR	NR	NR	NR	Ramadesikan et. al., 2025
c.522A>G	p.Ile174Met	Interdomain	10.9	Male				NR	NR	NR	NR	NR		NR	NR	NR	NR	NR	Owen et. al., 2018
c.524A>G	p.Asp175Gly	Activation Segment; Mg loop	4	Female											NR		NR		Okur et. al., 2016
c.571C>T	p.Pro179Tyrfs*49	Activation Segment; activation loop	1.7	Male				NR	NR	NR	NR	NR	NR		NR	NR	NR	NR	Nakashima et. al., 2019
c.593A>G	p.Lys198Arg	Activation Segment; p+1 loop	8	Male				NR	NR	NR	NR	NR		NR	NR	NR	NR	NR	Akahira-Azuma et. al., 2018
c.593A>G	p.Lys198Arg	Activation Segment; p+1 loop	NR	Female*+				NR	NR	NR	NR	NR			NR	NR	NR	NR	Belnap et. al., 2023
c.593A>G	p.Lys198Arg	Activation Segment; p+1 loop	NR	Female*+				NR	NR	NR	NR	NR			NR	NR	NR	NR	Belnap et. al., 2023
c.593A>G	p.Lys198Arg	Activation Segment; p+1 loop	NR	Female*		NR		NR	NR	NR	NR	NR			NR	NR	NR	NR	Belnap et. al., 2023
c.593A>G	p.Lys198Arg	Activation Segment; p+1 loop	NR	Female*				NR	NR	NR	NR	NR			NR	NR	NR	NR	Belnap et. al., 2023
c.593A>G	p.Lys198Arg	Activation Segment; p+1 loop	NR	Male*				NR	NR	NR	NR	NR			NR	NR	NR	NR	Belnap et. al., 2023
c.593A>G	p.Lys198Arg	Activation Segment; p+1 loop	5	Male		NR	NR	NR	NR	NR	NR	NR	NR	NR	NR	NR	NR	NR	Chiu et. al., 2018
c.572G>A	p.Arg191Gln	Activation Segment; p+1 loop	10	Female				NR	NR	NR	NR	NR		NR	NR	NR		NR	Owen et. al., 2018
c.589T>A	p.Phe197Ile	Activation Segment; p+1 loop	8	Female		NR		NR	NR	NR	NR	NR	NR	NR	NR	NR	NR	NR	Owen et. al., 2018
c.593A>G	p.Lys198Arg	Activation Segment; p+1 loop	7.3	Female				NR	NR	NR	NR	NR			NR	NR	NR	NR	Owen et. al., 2018
c.593A>G	p.Lys198Arg	Activation Segment; p+1 loop	10.9	Male		NR		NR	NR	NR	NR	NR	NR	NR	NR	NR	NR	NR	Owen et. al., 2018
c.593A>G	p.Lys198Arg	Activation Segment; p+1 loop	18.3	Male				NR	NR	NR	NR	NR	NR		NR	NR	NR	NR	Owen et. al., 2018
c.593A>G	p.Lys198Arg	Activation Segment; p+1 loop	18.7	Female				NR	NR	NR	NR	NR	NR	NR	NR	NR	NR	NR	Owen et. al., 2018
c.593A>G	p.Arg191	Activation Segment; p+1 loop	15	Female				NR	NR	NR	NR	NR	NR		NR	NR	NR	NR	Nakashima et. al., 2019
c.593A>G	p.Lys198Arg	Activation Segment; p+1 loop	4.5	Female											NR		NR		Okur et. al., 2016
c.593A > G	p.Lys198Arg	Activation Segment; p+1 loop	3	Male	NR			NR	NR	NR		NR		NR	NR	NR	NR	NR	Liu et. al., 2025
c.692C>G	p.Pro231Arg	Interdomain	4	Male				NR	NR	NR	NR			NR	NR	NR	NR	NR	Chiu et. al., 2019
c.824+2T>C		Interdomain	13	Female											NR		NR		Okur et. al., 2016
c.904del	p.Asp302Thrfs*27	Interdomain	46	Male	NR			NR	NR		NR			NR		NR	NR	NR	Goel et. al., 2024
c.934C>T	p.Arg312Trp	Interdomain	6	Female	NR			NR	NR	NR	NR	NR		NR	NR	NR		NR	Owen et. al., 2018
c.935G>A	p.Arg312Gln	Interdomain	14	Male				NR	NR	NR	NR	NR	NR	NR	NR	NR	NR	NR	Chiu et. al., 2024
c.967dupT	p.Tyr323Leufs*16	Interdomain	31	Female*	NR			NR	NR	NR	NR	NR			NR	NR		NR	Nan et. al., 2024
c.967dupT	p.Tyr323Leufs*16	Interdomain	57	Female*	NR	NR			NR	NR		NR	NR	NR	NR	NR	NR	NR	Nan et. al., 2024
c.1061-1G > C		C-terminal	1	Male	NR			NR	NR		NR			NR	NR	NR	NR	NR	Colavito et. al., 2018
c.1139_1140dupGG	p.Met381GlyfsTer32	C-terminal	2	Male	NR		NR		NR	NR	NR	NR		NR	NR	NR	NR	NR	Zhuri et. al., 2024
deletion encompassing the entire gene	N/A	N/A	17	Male	NR	NR	NR	NR	NR	NR	NR	NR	NR	NR	NR	NR	NR	NR	Geraldes et. al., 2025
				*related
				+half siblings
				colors group families where indicated
